# Supplementary material for: Interaction with the Assembly Chaperone Ump1 Promotes Incorporation of the β7 Subunit into Half-Proteasome Precursor Complexes Driving Their Dimerization
Source: Biomolecules. 2022 Feb 4;12(2):253. doi: 10.3390/biom12020253 (PMC8961534; doi:10.3390/biom12020253)
Supplement: Supplementary file 1 [file biomolecules-12-00253-s001.zip]

Archive with 1 entries (1 files):
- biomolecules-1578273-supplementary.pdf
